# Supplementary material for: Analysis of Serum Fatty Acids Profile in Kidney Transplant Recipients
Source: Nutrients. 2021 Feb 28;13(3):805. doi: 10.3390/nu13030805 (PMC8001777; doi:10.3390/nu13030805)
Supplement: Supplementary file 1 [file nutrients-13-00805-s001.zip]

Archive with 3 entries (2 files):
- supplementary material/
- supplementary material/Figure S1.docx
- supplementary material/Table S1.docx
